# Supplementary material for: Differences in gene expression in prostate cancer, normal appearing prostate tissue adjacent to cancer and prostate tissue from cancer free organ donors
Source: BMC Cancer. 2005 May 13;5:45. doi: 10.1186/1471-2407-5-45 (PMC1173092; doi:10.1186/1471-2407-5-45)
Supplement: Additional File 1 — The fifty most up regulated and down regulated genes from the tumor v donor, tumor v adjacent normal and adjacent normal v donor comparison. The Affymetrix probe set id, gene names and assignment of biological process for each gene are shown. The biological process annotation includes information from Affymetrix, gene ontology and literature references. [file 1471-2407-5-45-S1.xls]

## Sheet: table 3
UP REGULATED GENES
Donor v Tumor							Donor v Adjacent Normal			Tumor v Adjacent Normal
Gene ID	Gene Name	Molecular Function/Biological Process			Gene ID	Gene Name	Molecular Function/Biological Process			Gene ID	Gene Name	Molecular Function/Biological Process
1916_s_at	v-fos FBJ murine osteosarcoma viral oncogene homolog	transcritpion factor			1916_s_at	v-fos FBJ murine osteosarcoma viral oncogene homolog	transcription factor			37648_at	KIAA0153 protein
1915_s_at	v-fos FBJ murine osteosarcoma viral oncogene homolog	transcription factor			1915_s_at	v-fos FBJ murine osteosarcoma viral oncogene homolog	transcription factor			39608_at	single-minded (Drosophila) homolog 2	transcription factor
36097_at	immediate early protein	(L) signal transduction			36634_at	BTG family, member 2	cell cycle regulator, tumor suppressor			448_s_at	multiple endocrine neoplasia I	single-stranded RNA binding
1768_s_at	c-src tyrosine kinase	protein tyrosine kinase			36097_at	immediate early protein	(L) signal transduction			1980_s_at	non-metastatic cells 2, protein (NM23B) expressed in	(L) nucleoside diphosphate kinase
2094_s_at	v-fos FBJ murine osteosarcoma viral oncogene homolog	transcription factor			2094_s_at	v-fos FBJ murine osteosarcoma viral oncogene homolog	transcription factor			32878_f_at	ESTs, Weakly similar to
35276_at	claudin 4	transmembrane receptor			41483_s_at	jun D proto-oncogene	transcription factor			39817_s_at	putative c-Myc-responsive	cell proliferation
41306_at	X11L-binding protein 51	calcium ion binding			32786_at	jun B proto-oncogene	transcription factor			33674_at	ribosomal protein L29	structural protein of ribosome
39236_s_at	fatty acid amide hydrolase	hydrolysis of anandamide			1612_s_at	jun D proto-oncogene	transcription factor			37741_at	pyrroline-5-carboxylate reductase 1	pyrolline 5-carboxylate reductase
36669_at	FBJ murine osteosarcoma viral oncogene homolog B	transcription factor			1895_at	v-jun avian sarcoma virus 17 oncogene homolog	transcription factor			38683_s_at	KIAA1085 protein
36634_at	BTG family, member 2	cell cycle regulator, tumor suppressor, transcription factor			38772_at	cysteine-rich, angiogenic inducer, 61	(L) signalling in cell adhesion			37730_at	EBNA-2 co-activator (100kD)	transcription cofactor
41483_s_at	jun D proto-oncogene	transcription factor			38418_at	cyclin D1 (PRAD1: parathyroid adenomatosis 1)	kinase			31385_at	ribosomal protein L28	structural protein of ribosome
789_at	early growth response 1	transcription factor			32583_at	v-jun avian sarcoma virus 17 oncogene homolog	transcription factor			40890_at	metaxin 1	(L) mitochondrial protein import (?)
32583_at	v-jun avian sarcoma virus 17 oncogene homolog	transcription factor			789_at	early growth response 1	transcription factor			36174_at	macrophage myristoylated alanine-rich C kinase substrate	(L) protein kianse substrate
35309_at	suppression of tumorigenicity 14 (colon carcinoma, matriptase, epithin)	serine type peptidase			36669_at	FBJ murine osteosarcoma viral oncogene homolog B	transcription factor			33415_at	non-metastatic cells 2, protein (NM23B) expressed in	(L) nucleoside diphosphate kinase (?)
1612_s_at	jun D proto-oncogene	transcription factor			33916_at	imidazoline receptor candidate	(L) imidazoline binding			41359_at	plakophilin 3	cell adhesion
1895_at	v-jun avian sarcoma virus 17 oncogene homolog	transcription factor			280_g_at	nuclear receptor subfamily 4, group A, member 1	nuclear receptor			31527_at	ribosomal protein S2	structural protein of ribosome
41858_at	FGF receptor activating protein 1	tumor suppressor			1005_at	dual specificity phosphatase 1	protein tyrosine phosphatase			31538_at	ribosomal protein, large, P0	structural protein of ribosome
402_s_at	intercellular adhesion molecule 3	ligand, cell adhesion			547_s_at	nuclear receptor subfamily 4, group A, member 2	transcription activating factor			39830_at	ribosomal protein L27	structural protein of ribosome
32786_at	jun B proto-oncogene	transcription factor			40448_at	zinc finger protein homologous to Zfp-36 in mouse	single-stranded RNA binding protein			254_at	H3 histone, family 3A	(L) chromotin protein
1804_at	kallikrein 3, (prostate specific antigen)	serine type peptidase			40375_at	early growth response 3	transcription factor			1251_g_at	RAP1, GTPase activating protein 1	GTPase activator
37117_at	Rho GTPase activating protein 8				2020_at	cyclin D1 (PRAD1: parathyroid adenomatosis 1)	kinase			37117_at	Rho GTPase activating protein 8
32878_f_at	ESTs, Weakly similar to				1173_g_at	HG172-HT3924 Spermidine/Spermine N1-Acetyltransferase, Alt. Splice 2	N1-acetylation of spermine/spermidine			31545_at	dJ1033B10.4 (40S ribosomal protein S18 (RPS18, KE-3))	structural protein of ribosome
40049_at	death-associated protein kinase 1	calmodulin dependent protein kinase			36909_at	wee1+ (S. pombe) homolog	cell cycle regulator			40539_at	myosin IXB	myosin ATPase
38772_at	cysteine-rich, angiogenic inducer, 61	(L) signalling for cell adhesion			37386_i_at	KDEL (Lys-Asp-Glu-Leu) endoplasmic reticulum protein retention receptor 1	KDEL receptor			41152_f_at	ribosomal protein L44	structural protein of ribosome
37831_at	KIAA0545 protein				279_at	nuclear receptor subfamily 4, group A, member 1	nuclear receptor			38729_at	FK506-binding protein 4 (59kD)	HSP70/HSP90 organizing protein, peptidylprolyl isomerase
1005_at	dual specificity phosphatase 1	protein tyrosine phosphatase			37764_at	holocarboxylase synthetase (biotin-[proprionyl-Coenzyme A-carboxylase (ATP-hydrolysing)] ligase)	biotin--[propionyl-CoA-carboxylase (ATP-hydrolyzing)] ligase			41242_at	UDP-N-acteylglucosamine pyrophosphorylase 1	UDP-N-acetylglucosamine pyrophosphorylase
34769_at	fatty acid amide hydrolase	amidase			36328_at	sex hormone-binding globulin	androgen binding, plasma glycoprotein			34310_at	adenine phosphoribosyltransferase	adenine phosphoribosyltransferase
37141_at	hepatocyte nuclear factor 3, alpha	transcription factor			41243_at	KIAA0447 gene product				1585_at	v-erb-b2 avian erythroblastic leukemia viral oncogene homolog 3	epidermal growth factor recepto
37912_at	TNF receptor-associated factor 4	DNA-binding			37863_at	early growth response 2 (Krox-20 (Drosophila) homolog)	transcriptional activators			39812_at	mitochondrial ribosomal protein L12	structural protein of ribosome
33267_at	Homo sapiens clone 23664 and 23905 mRNA sequence				37199_at	CGI-60 protein				37916_at	heme oxygenase (decycling) 2	heme oxygenase
36174_at	macrophage myristoylated alanine-rich C kinase substrate	(L) protein kinase C substrate			1768_s_at	c-src tyrosine kinase	protein tyrosine kinase			33121_g_at	regulator of G-protein signalling 10	binding to Galpha subunit
40093_at	Lutheran blood group (Auberger b antigen included)	cell adhesion, transmembrane receptor			36674_at	small inducible cytokine A4 (homologous to mouse Mip-1b)	chemokine			40093_at	Lutheran blood group (Auberger b antigen included)	cell adhesion
40437_at	DKFZP564G2022 protein				1237_at	immediate early response 3	apoptosis inhibitor			256_s_at	laminin receptor 1 (67kD, ribosomal protein SA)	nuclear receptor
254_at	H3 histone, family 3A	(L) chromosomal proteins			33737_f_at	Homo sapiens cervical cancer suppressor-1 mRNA, complete cds				37779_at	acid sphingomyelinase-like phosphodiesterase	(L) phosphodiesterase
32174_at	solute carrier family 9 (sodium/hydrogen exchanger), isoform 3 regulatory factor 1	(L) solute transporters			37308_at	KIAA1624 protein				1270_at	RAP1, GTPase activating protein 1	GTPase activator
280_g_at	nuclear receptor subfamily 4, group A, member 1	nuclear receptor			287_at	activating transcription factor 3	transcription factor			39598_at	gap junction protein, beta 1, 32kD (connexin 32, Charcot-Marie-Tooth neuropathy, X-linked)	connexon channel
36136_at	p53-induced protein	negative regulation of cell proliferation			32140_at	sortilin-related receptor, L(DLR class) A repeats-containing	transmembrane receptor			34646_at	ribosomal protein S7	structural protein of ribosome
37386_i_at	KDEL (Lys-Asp-Glu-Leu) endoplasmic reticulum protein retention receptor 1	KDEL receptor			37623_at	nuclear receptor subfamily 4, group A, member 2	transcription activating factor			38618_at	PAC clone DJ515N1 from 22q11.2-q22
34299_at	zinc finger protein 278	regulation of transcription			40791_at	polymerase (RNA) II (DNA directed) polypeptide A (220kD)	DNA binding, DNA directed RNA polymerase 11			31950_at	poly(A)-binding protein, cytoplasmic 1	(L) RNA-binding
33448_at	serine protease inhibitor, Kunitz type 1	protease inhibitor			41440_at	FabG (beta-ketoacyl-[acyl-carrier-protein] reductase, E coli) like	(L) 3-ketoacyl-acyl carrier protein reductase			37713_at	aminoacylase 1	amino acylase
35232_f_at	centrin, EF-hand protein, 3 (CDC31 yeast homolog)	(L) centriole protein			41231_f_at	high-mobility group (nonhistone chromosomal) protein 17	(L) chromatin component			37193_at	uridine monophosphate kinase	(L) uridine kinase
35597_at	phosphoprotein regulated by mitogenic pathways	protein kinase			1177_at	HG2465-HT4871 Dna-Binding Protein Ap-2, Alt. Splice 3	(L) transcription factor			34608_at	guanine nucleotide binding protein (G protein), beta polypeptide 2-like 1
33122_at	regulator of G-protein signalling 10	binding to Galpha subunit			32154_at	transcription factor AP-2 alpha (activating enhancer-binding protein 2 alpha)	transcription factor			41565_at	ataxin 2 related protein
37760_at	BAI1-associated protein 2	cell-adhesion			41858_at	FGF receptor activating protein 1	tumor suppressor			40891_f_at	DNA segment on chromosome X (unique) 9879 expressed sequence
32767_at	TAL1 (SCL) interrupting locus	(L) transcription factor			34304_s_at	spermidine/spermine N1-acetyltransferase	diamine N-acetyltransferase			32787_at	v-erb-b2 avian erythroblastic leukemia viral oncogene homolog 3	protein tyrosine kinase
610_at	adrenergic, beta-2-, receptor, surface	beta-adrenergic receptor			34327_at	H.sapiens HLTF	adenosinetriphosphatase, DNA binding			39798_at	ribosomal protein S28	structural protein of ribosome
40448_at	zinc finger protein homologous to Zfp-36 in mouse	single-stranded RnA binding			33439_at	transcription factor 8 (represses interleukin 2 expression)	transcription factor			36761_at	putative zinc finger protein from EUROIMAGE 566589
36328_at	sex hormone-binding globulin	androgen binding, steroid binding			41179_at	KIAA1100 protein				38221_at	connector enhancer of KSR-like (Drosophila kinase suppressor of ras)	protein binding
35147_at	MCF.2 cell line derived transforming sequence-like				33146_at	myeloid cell leukemia sequence 1 (BCL2-related)	(L) transcription factor (?)			1521_at	non-metastatic cells 1, protein (NM23A) expressed in	(L) nucleoside diphosphate kinase
279_at	nuclear receptor subfamily 4, group A, member 1	nuclear receptor			36398_at	ESTs, Moderately similar to	adenosinetriphosphatase, DNA binding			34593_g_at	ribosomal protein S17	structural protein of ribosome
DOWN REGULATED GENES
Donor v Tumor					Donor v Adjnormal					Tumor v Adjacent Normal
Gene ID	Gene Name		Molecular Function/Biological Process		Gene ID	Gene Name	Molecular Function/Biological Process			Gene ID	Gene Name	Molecular Function/Biological Process
41745_at	interferon induced transmembrane protein 3 (1-8U)		immune response		33295_at	Duffy blood group	transmembrane receptor			32569_at	platelet-activating factor acetylhydrolase, isoform Ib, alpha subunit (45kD)	plasma protein
1563_s_at	tumor necrosis factor receptor superfamily, member 1A		signal transduction		41745_at	interferon induced transmembrane protein 3 (1-8U)	immune response			41807_at	sin3-associated polypeptide, 18kD
676_g_at	interferon induced transmembrane protein 1 (9-27)		immune respoonse, signal transduction		676_g_at	interferon induced transmembrane protein 1 (9-27)	immune respoonse, signal transduction			36792_at	tropomyosin 1 (alpha)	structural protein of muscle
33295_at	Duffy blood group		transmembrane receptor		770_at	glutathione peroxidase 3 (plasma)	enzyme, electron transporter			39370_at	Microtubule-associated proteins 1A and 1B, light chain 3
770_at	glutathione peroxidase 3 (plasma)		enzyme, electron transporter		411_i_at	interferon induced transmembrane protein 2 (1-8D)	immune response			41388_at	Meis (mouse) homolog 2	transcription factor
607_s_at	von Willebrand factor		cell adhesion		941_at	proteasome (prosome, macropain) subunit, beta type, 6	protein biosynthesis			1767_s_at	transforming growth factor, beta 3	tgf beta receptor ligand
32340_s_at	nuclease sensitive element binding protein 1		transcription factor		40515_at	eukaryotic translation initiation factor 2B, subunit 2 (beta, 39kD)				36790_at	tropomyosin 1 (alpha)	structural protein of muscle
757_at	mRNA for annexin II, 5' UTR (sequence from the 5' cap to the start codon).		phospholipase inhibitor		1563_s_at	tumor necrosis factor receptor superfamily, member 1A	signal transduction			774_g_at	mRNA for smooth muscle myosin heavy chain
38004_at	chondroitin sulfate proteoglycan 4 (melanoma-associated)		proteoglycan, cell adhesion		36156_at	aquaporin 1 (channel-forming integral protein, 28kD)	water transport, excretion			36149_at	dihydropyrimidinase-like 3	dihydropyriminidase
37003_at	CD63 antigen (melanoma 1 antigen)		blood clotting		31593_at	U5 snRNP-specific protein, 200 kDa (DEXH RNA helicase family)				34320_at	Homo sapiens mRNA; cDNA DKFZp586L2123 (from clone DKFZp586L2123)
411_i_at	interferon induced transmembrane protein 2 (1-8D)		immune response		32340_s_at	nuclease sensitive element binding protein 1	phospholipase inhibitor			40567_at	Tubulin, alpha, brain-specific	cytoskeleton protein
425_at	interferon, alpha-inducible protein 27		immune response		31438_s_at	CD163 antigen	scavenger reporter			41273_at	FK506 binding protein 12-rapamycin associated protein 1
1241_at	protein tyrosine phosphatase type IVA, member 2		phosphatase		37176_at	hyaluronoglucosaminidase 1	carbohydrate metabolism			33412_at	lectin, galactoside-binding, soluble, 1 (galectin 1)
40771_at	moesin		cytoskeletal structural protein		AFFX-HUMGAPDH/M33197_5_at	glyceraldehyde-3-phosphate dehydrogenase	oxidoreductase			36791_g_at	tropomyosin 1 (alpha)	structural protein of muscle
32569_at	platelet-activating factor acetylhydrolase, isoform Ib, alpha subunit (45kD)		plasma protein		607_s_at	von Willebrand factor	cell adhesion			32531_at	gap junction protein, alpha 1, 43kD (connexin 43)	ion transporter
32171_at	eukaryotic translation initiation factor 5		protein metabolism (translation)		32117_at	apoptosis antagonizing transcription factor	transcription factor			34407_at	retinoic acid receptor responder (tazarotene induced) 2	receptor
38995_at	claudin 5 (transmembrane protein deleted in velocardiofacial syndrome)		structural molecule activity		41485_at	lactate dehydrogenase A	lactate dehydrogenase			41191_at	palladin
1737_s_at	insulin-like growth factor-binding protein 4		receptor binding protein		684_at	serine (or cysteine) proteinase inhibitor, clade A (alpha-1 antiproteinase, antitrypsin), member 8	serine protease inhibitor			41346_at	like-glycosyltransferase	acetylglucsoylaminyltransferase
36156_at	aquaporin 1 (channel-forming integral protein, 28kD)		water transport, excretion		40417_at	mRNA for KIAA0098				32747_at	aldehyde dehydrogenase 2, mitochondrial	aldehyde dehydrogenase
39781_at	insulin-like growth factor-binding protein 4		receptor binding protein		32848_at	proteasome (prosome, macropain) 26S subunit, ATPase, 4	proteosome ATPase			34776_at	Cdc42 effector protein 4; binder of Rho GTPases 4
31684_at	Human lipocortin (LIP) 2 pseudogene mRNA, complete cds-like region				37399_at	aldo-keto reductase family 1, member C3 (3-alpha hydroxysteroid dehydrogenase, type II)	aldo-keto reducatase			773_at	mRNA for smooth muscle myosin heavy chain
38118_at	SHC (Src homology 2 domain-containing) transforming protein 1		activation of MAP kinase		39800_s_at	HS1 binding protein				39329_at	actinin, alpha 1	cytoskeleton protein
31444_s_at	annexin A2 pseudogene 2		skeletal development		33790_at	small inducible cytokine subfamily A (Cys-Cys), member 14	signal transduction			456_at	SWI/SNF related, matrix associated, actin dependent regulator of chromatin, subfamily d, member 3	transcription coactivator
1814_at	transforming growth factor, beta receptor II (70-80kD)		growth factor receptor		32805_at	hepatic dihydrodiol dehydrogenase	transporter			41225_at	dual specificity phosphatase 3 (vaccinia virus phosphatase VH1-related)	tyrosine dephosphatase
38119_at	glycophorin C (Gerbich blood group)		blood group antigen		34305_at	poly(rC)-binding protein 1	RNA binding			33856_at	CAAX box 1
32818_at	hexabrachion (tenascin C, cytotactin)		ligand binding		268_at	platelet/endothelial cell adhesion molecule-1 (PECAM-1)	cell adhesion			39182_at	epithelial membrane protein 3	negative regulation of cell growth
661_at	growth arrest-specific 1		inhibitor or repressor		32562_at	endoglin (Osler-Rendu-Weber syndrome 1)	protein binding			34163_g_at	RNA-binding protein gene with multiple splicing	RNA binding
1192_at	proteasome (prosome, macropain) 26S subunit, non-ATPase, 12				AFFX-HUMGAPDH/M33197_M_at	glyceraldehyde-3-phosphate dehydrogenase	oxidoreductase			35747_at	stromal cell derived factor receptor 1	receptor activity
1818_at	HG1879-HT1919 Ras-Like Protein Tc10				559_s_at	homeo box 11 (T-cell lymphoma 3-associated breakpoint)	oncogenesis			32313_at	tropomyosin 2 (beta)	structural protein of muscle
36292_at	purinergic receptor P2Y, G-protein coupled, 2		receptor		37326_at	A4 differentiation-dependent protein (A4), triple LIM domain protein (LMO6), and synaptophysin (SYP)	ion transporter			41528_at	translocase of inner mitochondrial membrane 9 (yeast) homolog
38415_at	protein tyrosine phosphatase type IVA, member 2		phosphatase		32643_at	glucan (1,4-alpha-), branching enzyme 1 (glycogen branching enzyme, Andersen disease, glycogen storage disease type IV)				34303_at	Homo sapiens mRNA; cDNA DKFZp564L0822 (from clone DKFZp564L0822)
39070_at	singed (Drosophila)-like (sea urchin fascin homolog like)		actin bundling		34922_at	cadherin 19, type 2	homophilic cell adhsion			35330_at	filamin C, gamma (actin-binding protein-280)	actin binding
38797_at	KIAA0062 protein				38977_at	tyrosyl-tRNA synthetase	tyrosine tRNA ligase			31444_s_at	annexin A2 pseudogene 2	skeletal development
33867_s_at	RNA binding motif, single stranded interacting protein 1		DNA -associated		33770_at	conserved helix-loop-helix ubiquitous kinase	kinase			36577_at	mitogen inducible 2	cell adhesion
33819_at	lactate dehydrogenase B		lactate dehydrogenase		32171_at	eukaryotic translation initiation factor 5	protein metabolism (translation)			38700_at	cysteine and glycine-rich protein 1	zinc binding
769_s_at	annexin A2		phospholipase inhibitor		39781_at	insulin-like growth factor-binding protein 4	receptor binding protein			37542_at	lipoma HMGIC fusion partner-like 2
38908_s_at	REV3 (yeast homolog)-like, catalytic subunit of DNA polymerase zeta		DNA polymerase		1737_s_at	insulin-like growth factor-binding protein 4	receptor binding protein			41288_at	matrix Gla protein
AFFX-HUMGAPDH/M33197_5_at	glyceraldehyde-3-phosphate dehydrogenase		oxidoreductase		35152_at	receptor (calcitonin) activity modifying protein 3	protein transporter activity			35177_at	KIAA0725 protein
39370_at	Microtubule-associated proteins 1A and 1B, light chain 3				31684_at	Human lipocortin (LIP) 2 pseudogene mRNA, complete cds-like region				32314_g_at	tropomyosin 2 (beta)	structural protein of muscle
33505_at	retinoic acid receptor responder (tazarotene induced) 1		receptor		41235_at	dJ1104E15.2 (activating transcription factor 4 (tax-responsive enhancer element B67))	transcription factor			38385_at	destrin (actin depolymerizing factor)	actin filament severing
31672_g_at	RNA binding motif, single stranded interacting protein 1		DNA associated		38995_at	claudin 5 (transmembrane protein deleted in velocardiofacial syndrome)				40841_at	transforming, acidic coiled-coil containing protein 1
39182_at	epithelial membrane protein 3		cell proliferation		37003_at	CD63 antigen (melanoma 1 antigen)	blood clotting			769_s_at	annexin A2	phospholipase inhibitor
32531_at	gap junction protein, alpha 1, 43kD (connexin 43)		ion transporter		31858_at	nuclear transport factor 2 (placental protein 15)	transporter			32166_at	KIAA1027 protein
41449_at	sarcoglycan, epsilon		muscle development, matrix adhesion		41158_at	proteolipid protein (Pelizaeus-Merzbacher disease, spastic paraplegia 2, uncomplicated)	signal transduction			36894_at	dJ742C19.5 (novel Chromobox protein)
1042_at	retinoic acid receptor responder (tazarotene induced) 1		receptor		1241_at	protein tyrosine phosphatase type IVA, member 2	phosphatase			37630_at	chordin-like
32533_s_at	vesicle-associated membrane protein 5 (myobrevin)		vesicle transport		35818_at	cytochrome c	apoptosis			33819_at	lactate dehydrogenase B	lactate dehydrogenase
37326_at	A4 differentiation-dependent protein (A4), triple LIM domain protein (LMO6), and synaptophysin (SYP)		ion transporter		34378_at	adipose differentiation-related protein				40771_at	moesin	cytoskeletal structural protein
39333_at	alpha-1 collagen type IV		collagen		36292_at	purinergic receptor P2Y, G-protein coupled, 2	receptor			39691_at	CGI-61 protein	apoptosis
33412_at	lectin, galactoside-binding, soluble, 1 (galectin 1)		apoptosis		36661_s_at	CD14 antigen	blood clotting			39544_at	KIAA0353 protein
38736_at	WD repeat domain 1		protein binding		41037_at	TEA domain family member 4	transcription factor			36119_at	caveolin 1, caveolae protein, 22kD	structural protein, tumor suppressor
39691_at	CGI-61 protein		apoptosis		244_at	heat shock transcription factor 1	transcription factor			35842_at	Homo sapiens mRNA; cDNA DKFZp564F053 (from clone DKFZp564F053)
